# Supplementary material for: Robust odor identification in novel olfactory environments in mice
Source: Nat Commun. 2023 Feb 13;14:673. doi: 10.1038/s41467-023-36346-x (PMC9925783; doi:10.1038/s41467-023-36346-x)
Supplement: Supplementary file 4 — Supplementary Data 1 [file 41467_2023_36346_MOESM4_ESM.xlsx]

## Sheet: 12 days plan new
Sessions	Days	Training program	Trials	Target Odor (M5) Concentration	Contextual Background Odor (M1) Concentration	Novel Bg Odor (M3) Concentration	Water	Note
Target training	Day 1	First Pair Odor (M5), dilution of 0.5%	fraction 1 for 100 trials, 0.25 for 100 trials, 0.5 for 100 trials, or until mice stop licking	0.5/3 0.5/1.5 0.5/5.2			54ms 4ul	Fraction 1 means 100% of odor presentation is target go odor; fraction 0.25 means 25% is go odor, 75% is no-go odor; 0.5 means 50% is go odor and 50% is no-go odor.
	Day 2	First Pair Odor, dilution of 0.5%	fraction 1 for 30 trials, 0.25 for 100 trials, 0.5 for 100 trials, or until mice stop licking	0.5/3 0.5/1.5 0.5/5.2			54ms 4ul
	Day 3	1) First Pair Odor, dilution of 0.5%	fraction 0.5 for 50 trials	0.5/3 0.5/1.5 0.5/5.2			54ms 4ul
		2) then Second Pair Odor(M5), dilution of 0.5%	fraction 1 for 100, 0.25 for 100, 0.5 for 100, until stop licking	0.5/3 0.5/1.5 0.5/5.2
	Day 4	1) First Pair Odor, dilution of 0.04%	fraction 0.5 for 50 trials	0.1/3 0.2/1.5 0.5/5.2			54ms 4ul
		2) then Second Pair Odor(M5), dilution of 0.04%	fraction 1 for 30, 0.25 for 100, 0.5 for 100, until stop
	Day 5	First and Second Pair Odor(M5), dilution of 0.025%	fraction 1 for 100, 0.25 for 100, 0.5 for 100, until stop	0.1/3 0.2/1.5 0.3/5.2			54ms 4ul
Target in known background training	Day 6	First and Second Pair Odor(M5) 0.025% with known background(M1) 0.025% and Limonene(M3-12) 0.025%	fraction 0.5 until stop licking	0.1/3 0.2/1.5 0.3/5.2	0.1/2 0.13/1.5 0.3/5.2	0.1/1 0.06/1.5 0.3/5.2	54ms 4ul
	Day 7	First and Second Pair Odor(M5) 0.025% with known background(M1) 0.038% and Limonene(M3-12) 0.038%	fraction 0.5 until stop licking	0.1/3 0.2/1.5 0.3/5.2	0.1/2 0.2/1.5 0.3/5.2	0.1/1 0.1/1.5 0.3/5.2	54ms 4ul
	Day 8	First and Second Pair Odor(M5) 0.025% with known background(M1) 0.1% and Limonene(M3-12) 0.1%	fraction 0.5 until stop licking	0.1/3 0.2/1.5 0.3/5.2	0.3/2 0.2/1.5 0.3/5.2	0.3/1 0.1/1.5 0.3/5.2	54ms 4ul
	Day 9	First and Second Pair Odor(M5) 0.025% with known background(M1) 0.1% and Limonene(M3-12) 0.1%	fraction 0.5 until stop licking	0.1/3 0.2/1.5 0.3/5.2	0.3/2 0.2/1.5 0.3/5.2	0.3/2 0.2/1.5 0.3/5.2	54ms 4ul
Testing	Day 10	1) First and Second Pair Odor(M5) 0.025% with known background(M1) 0.1% and Limonene(M3-12) 0.1%	fraction 0.5 for 300 trials or until over 0.85 performance
		2) First and Second Pair Odor(M5) 0.025% with known background(M1) 0.1% and Limonene 0.1%(M3-12), introduce 5 novel background(M3-1 to M3-5) 0.1%	fraction 0.5 for 180 trials	0.1/3 0.2/1.5 0.3/5.2	0.3/2 0.2/1.5 0.3/5.2	0.3/2 0.2/1.5 0.3/5.2	27ms 2ul
	Day 11	1) First and Second Pair Odor(M5) 0.025% with known background(M1) 0.1% and Limonene(M3-12) 0.1%	fraction 0.5 for 300 trials or until over 0.85 performance
		2) First and Second Pair Odor(M5) 0.025% with known background(M1) 0.1% and Limonene 0.1%(M3-12), introduce 6 novel background(M3-6 to M3-11) 0.1%	fraction 0.5 for 180 trials	0.1/3 0.2/1.5 0.3/5.2	0.3/2 0.2/1.5 0.3/5.2	0.3/2 0.2/1.5 0.3/5.2	27ms 2ul
	Day 12	1) First and Second Pair Odor(M5) 0.025% with known background(M1) 0.1% and Limonene(M3-12) 0.1%	fraction 0.5 for 300 trials or until over 0.85 performance
		2) First and Second Pair Odor(M5) 0.025% with known background(M1) 0.1% and Limonene 0.1%(M3-12), introduce 11 novel background(M3) 0.1%	fraction 0.5 for 180 trials	0.1/3 0.2/1.5 0.3/5.2	0.3/2 0.2/1.5 0.3/5.2	0.3/2 0.2/1.5 0.3/5.2	27ms 2ul
