# Supplementary material for: Robust odor identification in novel olfactory environments in mice
Source: Nat Commun. 2023 Feb 13;14:673. doi: 10.1038/s41467-023-36346-x (PMC9925783; doi:10.1038/s41467-023-36346-x)
Supplement: Supplementary file 6 — Source Data [file 41467_2023_36346_MOESM6_ESM.xlsx]

## Sheet: Sheet1
M file name	Main Figure panels	Supplementary Figure panels
plot_comparisson_cntnap2_WT_nn_SVM_log_real_mixtures		Supplementary Figures 14A, 14B, 14C
analysis_publication_4_animals_after_delay_correction	5A 5B 5C 5E 5F	supplementary figure 8
analysis_publication_5_animals_sync_after_delay_correction.m	6B, 6C, 6D, 6E, 6F	supplementary figure 9
analysis_9_animals_all_odors_inh_widths_correct_air_delay		supplementary figure 10C 10D
create_example_inhalation_increase_novel	5D
plots_individual_trials	1G-H
z_score_decoder_analysis_indiv_odors_correla_batch_cntnap2_WT	8F, 8G, 8E, 8D,9G,9E,9D,9F,9B,9C, 9A	Supp Fig 15
calculate_zscore_variation_from_individual_trials	1I	Supp Fig 3B, 3C, 3D
compare_cntnap2_WT_var_indiv_trials	8C	Supp Figure 12D
calculate_zscore_variation_from_individual_trials_cntnap2		12B, 12C
plot_comparisson_cntnap2_WT_nn_SVM_log_real_mixtures_revised_supp_figure_13		14D, 14 E, 14 F
z_score_calculate_saturation_curve		13B
nat_comm_reviews_compare_thy1_intrinsic		4F
example_thy1_intrinsic_individual_glomerular		4E
oxide_sensor_analysis_ethanol_long_pulse		2A
oxide_sensor_analysis_ethanol_checking_again		2B
resubmission_figure_8		11G
z_score_postprocess_reduced_glom_examples	1N, 1P, 3A,3C, 3E,3B,3G,2B,2A,2D,2E
plot_analysis_training_M3_5_limonene_cntnap2_WT_reduced_set_first_day_background_high_concentration	10F
plot_analysis_training_M3_5_limonene_cntnap2_WT_reduced_set_first_day_second_pair	10D
plot_analysis_training_M3_5_limonene_cntnap2_WT_reduced_set_first_day_backgrounds	10E
plot_M35_novel_standard	10C
cntnap2_wt_limonene_standard_comparisson_type_trials	10H,10G
analysis_cntnap2_animals_behavior	10A, 10B
analysis_novel_backgrounds_resp_3WT_reduced_set_resp	10I
analysis_novel_backgrounds_resp_3WT_reduced_set_resp_react_time	10J (WT reduced training set)
analysis_novel_backgrounds_with_respiration_4_cntnap2_animals_resp_react_time	10J (CNTNAP2 reduced training set)
analysis_publication_reaction_time_after_delay_correction_indiv	10J (WT full training set, async and sync)
dictionary_methods_Lasso_cntnap2_WT_comparisson_nat_com	9I
revision_behavior_imaging_from_artificial_mixtures_analyze	9H
compare_cntnap2_WT_number_glomeruli_given_performance_fig2f	4F
z_score_postprocess_decoder_batch_new_decoder_final_reduced_glom	4C, 4D,4A,4B,4E
z_score_postprocess_decoder_non_param_decoder_reduced_set_batch	7C
dictionary_methods_Lasso_CPA_revision_dictionary_distribution_reduced	7F
example_lasso_deconv	7E
comparing_centered_uncentered_imaging		5E,5H,5K, 5B, 5D,5G,5J, 5A, 5C, 5F, 5I
z_score_postprocess_decoder_batch_new_decoder_final	2F,3F, 3D,3H,2C	11A-F
z_score_postprocess_decoder_batch_new_decoder_final_explore_noise_levels		6A,6B
z_score_decoder_analysis_from_indiv_odors_correla_batch	1K,1J
z_score_postprocess_correlation_mixtures_batch	1M, 1O,1Q
z_score_decoder_analysis_from_indiv_odors_correla	1L
